# Supplementary material for: Tailoring the Micropore Structure of 6FDA-Based Network Polyimide Membranes for Advanced Gas Separation by Decarboxylation
Source: Membranes (Basel). 2023 Apr 24;13(5):461. doi: 10.3390/membranes13050461 (PMC10220741; doi:10.3390/membranes13050461)
Supplement: Supplementary file 1 [file membranes-13-00461-s001.zip]

Archive with 1 entries (1 files):
- membranes-2300297-supplementary.pdf
